# Supplementary material for: Application of Amino-Functionalized Metal–Organic Framework UiO-66-NH2 in the Remediation of Multi-Metal-Contaminated Soil in Mining Areas
Source: Toxics. 2026 May 25;14(6):462. doi: 10.3390/toxics14060462 (PMC13306549; doi:10.3390/toxics14060462)
Supplement: Supplementary file 1 [file toxics-14-00462-s001.zip]

Archive with 1 entries (1 files):
- toxics-4276410-supplementary.pdf
